# Supplementary material for: Metabolomic approach to the exploration of biomarkers associated with disease activity in rheumatoid arthritis
Source: PLoS One. 2019 Jul 11;14(7):e0219400. doi: 10.1371/journal.pone.0219400 (PMC6622493; doi:10.1371/journal.pone.0219400)
Supplement: S1 Dataset — (XLSX) [file pone.0219400.s001.xlsx]

## Sheet: RA metabolomics
						Plasma/Urine	Plasma	Plasma	Plasma	Plasma	Plasma	Plasma	Plasma	Plasma	Plasma	Plasma	Plasma	Plasma	Plasma	Plasma	Plasma	Plasma	Plasma	Plasma	Plasma	Plasma	Plasma	Plasma	Plasma	Plasma	Plasma	Plasma	Plasma	Plasma	Plasma	Plasma	Plasma	Plasma	Plasma	Plasma	Plasma	Plasma	Plasma	Plasma	Plasma	Plasma	Plasma	Plasma	Plasma
						C/A mode	C	C	C	C	C	A	A	A	A	A	A	A	C	A	A	A	C	A	C	C	C	C	C	A	A	C	C	C	A	C	A	C	C	C	C	C	C	C	A	C	C	C	C
			Y: Used			m/z	282.121	137.069	122.081	162.075	104.071	103.04	117.055	145.011	115.04	165.045	103.04	212.002	170.093	149.059	129.055	128.035	203.149	426.023	90.0557	159.055	175.119	133.061	134.045	187.097	121.029	90.0554	118.087	162.113	407.28	104.108	191.02	176.103	132.077	114.067	122.027	427.096	214.052	241.032	171.139	159.043	104.071	146.118	147.077
			N: Not used			MT	10.8398	7.88162	8.98413	11.9875	10.4818	10.0842	9.49895	22.6851	10.5557	8.85871	9.8408	9.88271	8.0459	8.99807	9.86493	9.80284	8.25058	11.2982	9.77494	25.3863	7.62765	11.4034	12.6289	12.5828	10.1741	7.86757	12.346	9.19057	7.00853	7.33236	27.9377	12.0889	9.59495	7.82707	12.0447	12.7586	12.7567	12.0095	8.13772	25.4747	8.42816	8.71377	11.7324
ID	Control/RA	DAS28-ESR	MTX	Glucocorticoids		Annotation Name	1-Methyladenosine	1-Methylnicotinamide	2-Amino-2-(hydroxymethyl)-1,3-propanediol	2-Aminoadipic acid	2-Aminobutyric acid	2-Hydroxybutyric acid; 2-Hydroxyisobutyric acid	2-Hydroxypentanoic acid	2-Oxoglutaric acid	2-Oxoisovaleric acid; 4-Oxovaleric acid	3-(2-Hydroxyphenyl)propionic acid;3-Phenyllactic acid;Tropic acid;3-Ethoxybenzoic acid;3-(4-Hydroxyphenyl)propionic acid	3-Hydroxybutyric acid	3-Indoxylsulfuric acid	3-Methylhistidine	3-Phenylpropionic acid	4-Methyl-2-oxopentanoic acid; 3-Methyl-2-oxovaleric acid	5-Oxoproline	ADMA	ADP;dGDP	Ala	Allantoin	Arg	Asn	Asp	Azelaic acid	Benzoic acid	beta-Ala	Betaine	Carnitine	Cholic acid	Choline	Citric acid	Citrulline	Creatine	Creatinine	Cys	Cysteine-glutathione disulphide	Cysteine-glutathione disulphide -Divalent	Cystine	Decanoic acid	Dihydroorotic acid	gamma-Aminobutyric acid	gamma-Butyrobetaine	Gln
EHC-1	Control						ND	0.026456	1.07076	0.0247404	0.391862	0.24406	0.0585712	0.0829257	0.09008	ND	0.209031	0.183017	0.122585	0.0336228	0.466342	0.132264	0.0218849	0.0262151	5.78265	0.106354	2.72288	0.683928	0.0537585	0.0227908	0.0434938	0.0665011	1.98608	3.21944	ND	1.06432	1.8575	0.625926	1.64221	1.67946	0.0645147	0.0226637	0.0395485	1.15884	0.0440267	ND	0.0196953	0.166772	10.1037
EHC-10	Control						ND	0.0164583	0.0912713	0.0151648	0.400886	0.117207	0.0921156	0.107604	0.0881701	0.0350854	0.0995174	0.0760891	0.125333	0.0447372	0.408765	0.204513	0.0225391	0.00891809	6.4114	0.10431	2.73206	0.841587	0.0453903	0.0351996	ND	0.0444537	1.60527	2.39443	ND	1.06482	1.83589	1.08361	1.85845	1.50639	0.119847	0.015923	0.0300769	1.2732	0.0383462	ND	0.0261073	0.126492	12.0626
EHC-2	Control						0.0101794	0.0214482	0.659709	0.0296618	0.365983	0.233139	0.0996101	0.0665838	0.0725275	ND	0.221432	0.0694805	0.14131	0.0345799	0.526657	0.141507	0.0257178	0.00993295	4.50113	ND	2.3334	0.657844	0.0630548	0.0224619	0.0427387	0.0403045	1.0663	2.81248	ND	0.988706	1.3699	0.638975	1.36974	1.78412	0.0840773	0.0262311	0.0494572	1.00157	0.0745322	ND	0.0269323	0.112299	9.17962
EHC-3	Control						0.00744741	0.0127029	0.330816	0.0156607	0.22131	0.116554	0.0695534	0.0762208	0.0736321	ND	0.421664	0.060815	0.0808916	0.029069	0.420161	0.174856	0.0237815	0.0301297	2.83757	0.120294	1.85687	0.61049	0.0529638	0.0243336	0.0467982	0.0381482	1.43887	2.11203	ND	0.998521	1.64594	0.696333	0.810804	1.50685	0.0703543	0.0335002	0.0517093	1.02257	0.0621788	0.139533	0.0876127	0.0835061	12.2095
EHC-4	Control						0.00876301	0.012722	0.245114	0.0137235	0.330193	0.22342	0.103291	0.10584	0.0876283	ND	0.300762	0.0324106	0.113262	0.0280393	0.47328	0.17889	0.0196542	0.0170718	5.29455	0.113356	2.55611	0.66422	0.0493858	0.0254791	0.0315945	0.0273062	1.37362	2.36501	ND	0.71539	1.70657	0.729896	1.55484	1.65493	0.119865	0.0231281	0.04297	1.50311	0.0618921	0.125421	0.106705	0.13952	10.3253
EHC-5	Control						0.0107478	0.0167381	0.153543	0.0179188	0.380446	0.287406	0.113953	0.089159	0.0916762	0.0301283	0.260382	0.0623957	0.227771	0.0302327	0.616379	0.155533	0.020124	0.0139295	3.66524	ND	3.13722	0.721546	0.0834476	0.0244418	0.0331281	0.0546941	1.83531	2.88368	ND	1.09574	1.71879	0.823121	1.98517	1.40078	0.0991266	0.0417238	0.0847846	1.09965	0.0405494	ND	0.0405084	0.0922161	11.655
EHC-6	Control						0.0129883	0.0216801	0.11487	0.0297463	0.461241	0.225865	0.112812	ND	0.111021	0.0257057	0.120683	0.0627507	0.127957	0.0305492	0.810121	0.187306	0.0237049	0.0140007	6.9334	ND	3.42715	0.929692	0.0702257	0.0203325	0.0291617	0.0507844	1.85267	3.13693	ND	1.31686	1.47562	0.93412	2.07632	1.5744	0.0926466	0.0233592	0.0521507	1.17086	0.0349764	0.145242	0.0623405	0.0908522	11.7886
EHC-7	Control						0.0108594	0.0291308	0.123763	0.0279386	0.391255	0.157112	0.0772297	ND	0.0947781	0.0327701	0.13396	0.0820814	0.37465	0.0459208	0.551829	0.218014	0.0243619	0.0539927	5.52652	0.118965	3.08814	0.974949	0.0821926	0.0225419	0.0300748	0.0601577	2.10592	3.38828	0.0272943	0.90906	1.44277	1.04831	2.3472	1.64392	0.100205	0.040967	0.0793484	1.12793	0.0421047	ND	0.0357671	0.198974	15.2184
EHC-8	Control						0.0088225	0.0363208	0.0905136	0.02645	0.472764	0.260864	0.0925371	ND	0.121728	ND	0.207962	0.174365	0.137753	0.0320699	0.798457	0.176759	0.0290881	0.0085794	7.46546	ND	3.14303	0.693798	0.0725017	0.0255472	0.0357426	0.0588924	1.95538	3.31999	0.0233583	1.09706	1.88006	0.878075	2.92259	1.833	0.123026	0.0357966	0.0678546	1.39787	0.124607	ND	0.103267	0.131272	11.8782
EHC-9	Control						0.0101238	0.00774782	0.0634141	0.0184767	0.22814	0.239356	0.164828	ND	0.103497	0.0352924	0.313565	0.168718	0.103068	ND	0.556384	0.176267	0.0229188	0.00891636	4.90477	0.08803	2.5568	0.874072	0.0726081	0.0291824	0.0322374	0.0389457	1.89098	2.37507	0.183194	1.13105	2.29277	1.24558	1.54511	1.33859	0.0902732	0.0374404	0.0636797	0.986615	0.0592885	0.0949661	0.0287924	0.166822	12.5881
ERA01	RA	3.2752	Y	Y			0.00842142	0.0238455	0.71128	0.0233793	0.532323	0.245984	0.167998	ND	0.0965746	0.0281654	0.108072	0.0632305	0.140002	0.0853681	0.759057	0.152339	0.024261	0.00342696	4.96728	0.113127	2.96129	0.929507	0.0795626	ND	0.0295193	0.0592438	1.61201	3.35523	0.00568356	1.32705	1.32643	0.564833	0.735399	2.44535	0.0789748	ND	0.0273012	1.48245	0.0379873	0.116765	0.055859	0.106002	11.5079
ERA02	RA	3.92676	Y	Y			0.010285	0.0126188	1.16757	0.0411971	0.355764	0.341195	0.109797	0.076728	0.0811256	0.0330521	0.305674	0.0871774	0.548857	0.0520471	0.615736	0.205287	0.0222975	0.0351636	5.72386	ND	2.67758	0.876981	0.0917754	ND	0.0467434	0.174787	1.60634	2.29834	0.0293362	1.13985	1.76252	0.758457	5.28666	1.40151	ND	0.0253178	0.0414488	1.60474	0.118118	0.131829	0.0240707	0.119667	11.3308
ERA03	RA	4.21693	Y	N			0.00771791	ND	0.176149	0.028189	0.478984	0.272695	0.0709938	0.1075	0.0980537	0.0304655	0.173347	0.0435332	0.137617	0.0291403	0.523631	0.219731	0.030556	ND	8.02337	0.106487	3.32405	0.970534	0.0581282	ND	0.0454132	0.0526912	1.06478	2.70252	ND	0.771705	2.13954	1.0762	1.38911	1.35954	0.0925575	0.0230103	0.044543	1.17672	0.14547	0.0846962	0.112971	0.0713691	10.8015
ERA04	RA	5.48573	Y	N			0.00775308	ND	0.128679	0.0367996	0.345122	0.287804	0.118368	ND	0.0993546	ND	0.125683	0.0311269	0.112273	ND	0.519758	0.164322	0.0272827	ND	5.71361	ND	1.86026	0.545563	0.0831527	ND	0.030647	0.034154	1.52449	2.93491	ND	0.9447	1.37816	0.563843	0.559489	1.66074	0.12675	0.0196399	0.0315635	1.24955	0.0408737	0.121146	0.0118133	0.146978	9.37951
ERA05	RA	2.72755	N	Y			0.00993575	0.0167496	0.0548215	0.0257785	0.305158	0.227509	0.158137	0.0858455	0.10601	0.03017	0.156642	0.0340273	0.162871	0.031523	0.618057	0.178872	0.0327349	0.0112039	5.44912	ND	2.55622	0.764496	0.073281	ND	0.0462044	0.0494326	2.16334	2.74478	ND	0.954777	1.92789	0.746774	0.562944	2.11476	0.0872455	0.0344318	0.0561428	1.34208	0.049041	0.121211	0.0979196	0.110446	11.9737
ERA06	RA	3.60777	Y	Y			0.0127349	ND	0.0722584	0.0327227	0.362431	0.321288	0.0581548	0.0848227	0.0806868	0.0502854	0.291597	0.14396	0.117299	0.0423973	0.487845	0.161645	0.0276919	ND	5.52105	ND	1.69802	0.653338	0.0579331	ND	0.0346309	0.0255036	1.14595	2.58334	0.00879573	0.706014	1.94901	0.883863	1.92501	1.66966	0.128624	0.0154646	0.0277258	1.59097	0.12416	0.135978	0.0855122	0.0736571	9.26482
ERA07	RA	6.1928	Y	Y			ND	0.0120625	0.0553504	0.0219862	0.251073	0.238954	0.147352	ND	0.117643	0.0517375	0.180837	0.239081	0.276823	0.0508701	0.538609	0.139617	0.0317816	0.00952347	5.06426	0.129379	2.26388	0.497426	0.0554217	ND	0.0393227	0.0400941	1.49544	2.02035	0.0535446	0.846254	1.69648	1.00067	0.521337	2.73129	0.172795	0.032965	0.064604	1.75405	0.12751	0.125914	0.0385685	0.089841	8.90524
ERA08	RA	4.82229	Y	N			0.0118532	0.0199034	0.0725627	0.0489257	0.418332	0.202275	0.0938495	0.0572226	0.0695067	0.0518694	0.0969393	0.0870782	0.454544	0.0375943	0.463049	0.161093	0.0354347	ND	6.26609	ND	3.66153	1.23429	0.0583916	ND	0.0365706	0.131093	1.98332	3.13724	ND	1.69502	1.62355	0.887964	2.09535	2.61495	0.0649983	0.0198756	0.0319509	1.11914	0.0336874	ND	0.0319926	0.175758	13.0122
ERA09	RA	1.33823	Y	N			0.00744332	0.0152936	0.0614729	0.0181606	0.291981	0.354329	0.0679321	0.0912948	0.105438	0.018208	0.332241	0.115616	0.177256	0.024151	0.726803	0.142526	0.0197614	0.0588822	4.61716	ND	1.87931	0.780734	0.0532518	ND	0.0376756	0.0439273	0.922392	1.81301	ND	0.610714	2.045	0.499408	0.76942	1.56715	0.0600168	0.0479067	0.053496	0.756098	0.0640833	0.156364	0.0192549	0.0925305	9.50009
ERA10	RA	4.43207	Y	N			0.00791128	0.0128799	0.285383	0.0419224	0.354884	0.19561	0.0692863	0.0814179	0.0853707	0.0280112	0.160708	0.0462136	0.441183	0.028099	0.620453	0.156677	0.0197412	0.012444	5.70699	ND	3.42601	0.93285	0.0833715	ND	0.0274744	0.069146	2.48078	2.85689	ND	1.22913	1.38096	0.680237	3.09587	1.17522	0.0965619	0.0255675	0.036732	1.23624	0.0371173	0.144163	0.0161183	0.0683623	11.5245
ERA11	RA	2.3052	Y	Y			0.00860456	ND	0.142385	0.0230736	0.306523	0.257054	0.0654092	0.104282	0.0727425	ND	0.235038	0.0869741	0.0988104	0.0334659	0.42544	0.153735	0.023224	0.0083121	9.61806	0.101801	2.57509	0.742649	0.0671323	ND	0.0302964	0.0429225	1.47282	2.47835	ND	1.05739	1.41949	0.6756	1.33783	1.41957	0.111107	0.029456	0.0603322	1.28893	0.0398359	ND	0.0181949	0.0962875	10.097
ERA12	RA	3.82802	Y	Y			0.0098597	0.0183035	0.180487	0.0182005	0.467576	0.351017	0.0587955	0.100662	0.0947556	0.0248404	0.418678	0.0943762	0.140662	0.0403819	0.465346	0.158656	0.0269275	ND	5.15501	ND	2.00496	0.674553	0.0520015	ND	0.0459418	0.04684	1.20544	2.41506	ND	0.848462	1.84105	0.713824	1.33015	1.48825	0.108547	0.0251899	0.0383576	1.3165	0.0976059	0.133711	0.0282662	0.0847986	11.361
ERA13	RA	2.35543	Y	Y			0.011886	0.0683559	0.0998584	0.0328257	0.699287	0.325391	0.34384	0.0788792	0.135677	0.0255273	0.240315	0.0788614	0.300295	0.0262753	0.951999	0.154927	0.0300167	0.0111476	8.97807	0.105511	2.94616	0.914779	0.0638871	ND	0.0364167	0.0426107	2.97513	2.07459	0.0209953	1.39849	1.93695	0.610038	1.05945	1.35391	0.0803348	0.0211487	0.0382928	1.21684	0.0708123	0.128494	0.0721399	0.0670559	11.6372
ERA14	RA	2.01781	Y	N			0.0110602	0.0241562	0.203366	0.0186944	0.466714	0.338881	0.0951113	0.0908242	0.107104	ND	0.196527	0.121992	0.180452	0.0282074	0.557013	0.16336	0.0193274	0.00592169	6.53824	ND	2.3003	0.706091	0.0479152	ND	0.0422831	0.0500379	1.70546	2.95593	ND	0.9624	2.03272	0.516193	1.13689	1.60029	0.100076	0.0271602	0.0446505	1.22463	0.05068	0.141263	0.0437071	0.0977544	11.7234
ERA15	RA	1.1152	Y	Y			0.00945852	ND	0.1358	0.025424	0.324823	0.128762	0.101675	0.0841664	0.109739	0.0258966	0.109582	0.0356535	0.129213	0.0332404	0.816227	0.152517	0.0275035	0.0117835	7.91079	ND	2.97831	0.923795	0.0399941	ND	0.0438225	0.0514114	1.89267	3.10968	0.0157009	0.956021	2.06839	0.475126	0.670119	2.21485	0.0869513	0.0367205	0.0569523	1.03373	0.0482831	ND	0.0785392	0.153308	12.3812
ERA16	RA	3.9324	Y	Y			ND	0.0173114	0.0571039	0.0234916	0.439469	0.217787	0.0665983	ND	0.0969484	0.0235701	0.156943	0.158564	0.333597	0.025753	0.581558	0.139624	0.0252934	0.0392578	6.88869	ND	3.50437	0.968661	0.0615328	ND	0.0357521	0.0839129	1.12158	1.98848	ND	1.05719	1.48049	0.634104	2.67718	1.31699	0.0513615	0.0204099	0.0351616	1.02221	0.0258853	ND	0.0450971	0.0892175	9.73408
ERA17	RA	2.92781	Y	N			0.00974436	0.0164037	0.0679795	0.0204672	0.384352	0.176056	0.0817152	ND	0.106663	0.0408496	0.131451	0.112161	0.206915	ND	0.627255	0.184031	0.0254414	ND	6.5007	0.137603	4.03177	1.07221	0.0546473	ND	ND	0.0456368	1.51926	2.81003	0.0905691	0.865468	2.07526	1.48625	2.76177	1.52424	0.127778	0.0216768	0.0366807	1.33083	0.174857	ND	0.237385	0.102132	9.6569
ERA18	RA	4.19825	Y	Y			0.00936201	0.00883906	0.0540803	0.0161093	0.206933	0.22467	0.242335	0.0871264	0.127332	0.0242347	0.0719419	0.0851059	0.204421	ND	0.406679	0.159032	0.0215683	0.00506957	5.40479	ND	2.10292	0.48083	0.0481365	ND	0.0255898	0.044833	2.62359	1.99444	ND	0.941736	1.8414	0.578404	0.505599	1.59726	0.0784546	0.0276524	0.0457131	1.30462	0.033297	0.102791	0.0453815	0.101809	8.64473
ERA19	RA	4.18428	N	Y			ND	ND	0.0604616	0.0178408	0.284851	0.251485	0.0741593	0.0816942	0.124096	ND	0.178678	0.0896568	0.0961068	0.0350399	0.815602	0.183786	0.026953	0.0152548	8.15794	0.14658	4.40499	0.952266	0.0708338	ND	0.0280365	0.0421825	2.23918	2.99193	ND	1.31712	1.52915	1.0834	2.03323	1.44215	0.104525	ND	0.0259487	1.41881	0.0450248	0.165206	0.0474782	0.0761294	14.0452
ERA20	RA	2.99081	N	N			ND	0.0204162	0.148099	0.0192012	0.60576	0.433139	0.0913336	ND	0.141501	0.0179754	0.32184	0.0617172	0.175583	0.0279516	0.810803	0.172275	0.0282541	ND	7.44537	ND	2.7657	0.687391	0.0854468	0.0121613	0.0494127	0.0371188	1.42174	3.10595	ND	0.802375	1.47354	0.497809	1.80958	1.50856	0.113958	ND	0.02235	1.29093	0.0531197	ND	0.0222987	0.101516	11.0158
ERA21	RA	5.74549	N	Y			0.0059875	0.0158735	0.0672453	0.0183597	0.369371	0.263443	0.0738425	ND	0.117515	ND	0.364551	0.0834613	0.810151	0.0341096	0.686669	0.160652	0.0206547	ND	3.68627	ND	2.32109	0.603766	0.0595807	ND	0.0634283	0.0425451	1.6034	2.53139	ND	0.710599	1.24768	0.514748	2.28115	1.37002	0.157999	0.0189334	0.0353218	1.40691	0.0565102	ND	0.0144759	0.0757043	10.3953
ERA22	RA	3.88956	Y	N			0.0081894	0.0144133	0.0830256	0.023511	0.366751	0.161769	0.0823355	ND	0.0855881	0.0344553	0.0863375	0.12725	0.143046	0.0373093	0.466015	0.18449	0.0277546	ND	7.44084	0.11212	3.03943	0.938609	0.0618225	0.0104753	0.029959	0.0516379	1.37432	2.99492	ND	0.870354	1.64802	1.22271	0.554482	1.72351	0.120205	0.0176444	0.0376563	1.33252	0.0328449	ND	0.0919148	0.113848	11.5919
ERA23	RA	4.95846	Y	Y			0.00777746	ND	0.0709196	0.0181633	0.380491	0.22046	0.0940231	0.0892446	0.0891714	0.0209672	0.101874	0.0604879	0.0837389	0.0324016	0.479027	0.174991	0.0184178	ND	5.02214	0.126523	2.17836	0.59624	0.0570506	ND	0.0429461	0.0397143	1.47966	2.14146	0.174576	0.739845	1.46053	0.742167	0.96757	1.32807	0.0812578	0.0199128	0.0362312	1.27178	0.0350713	ND	0.126936	0.0721602	8.8757
ERA24	RA	3.88827	Y	Y			ND	ND	0.0620588	0.0251707	0.288913	0.521756	0.103275	ND	0.124368	0.0230321	0.494483	0.0262098	0.265811	0.0255842	0.479132	0.135615	0.0228272	ND	4.15477	0.143907	2.80634	0.710682	0.0468551	ND	0.0460016	0.0414159	1.76695	2.53103	ND	0.53534	1.8098	0.681634	1.84192	1.02316	0.0976739	0.0257783	0.0426021	1.26559	0.12901	0.156203	0.0851175	0.0557806	11.7185
ERA25	RA	4.51277	Y	Y			0.0128732	ND	0.0910826	0.0262639	0.305528	0.152301	0.0817482	0.106347	0.0922807	ND	0.143108	0.203597	0.559951	0.0367466	0.454709	0.201126	0.028156	ND	11.994	ND	3.61714	1.22716	0.0685383	ND	0.0455537	0.0607433	1.35747	2.17403	ND	0.873953	2.82716	0.468755	2.29718	2.0187	0.126775	ND	0.0340589	1.50902	0.0363049	ND	0.186289	0.108468	11.1102
ERA26	RA	2.80402	N	N			0.0089812	0.0143787	0.0714986	0.0243838	0.389015	0.157349	0.0547251	ND	0.0835271	0.0159411	0.156758	0.0193606	0.585724	0.0335542	0.344015	0.164641	0.0285526	ND	5.03879	0.105419	2.34104	0.717385	0.0666715	ND	0.0265642	0.0592701	1.67173	2.48468	ND	0.745308	1.47139	0.604096	0.965816	1.52024	0.107219	ND	0.0174797	1.24935	0.0693964	ND	0.105536	0.0717326	12.2002
ERA27	RA	2.42079	Y	Y			ND	0.0151814	0.0868799	0.016023	0.218319	0.212236	0.146394	0.0869919	0.0965644	0.0533629	0.145529	0.0732221	0.129978	ND	0.515537	0.177392	0.0281713	ND	6.11651	0.096932	2.46986	0.631169	0.0457346	ND	0.0354082	0.0372388	1.46343	2.32063	ND	0.694737	2.02358	0.857873	0.941434	1.82811	0.11278	0.0196278	0.0383027	1.40985	0.0752769	ND	0.0204059	0.0773042	11.2272
ERA28	RA	5.58536	Y	Y			0.0100257	ND	0.0579374	0.023091	0.224125	0.189297	0.0973818	ND	0.0972634	ND	0.146276	ND	0.223672	0.0251663	0.42082	0.171713	0.0257948	ND	3.75154	ND	2.52988	0.559121	0.0453759	ND	0.0506372	0.0328144	1.97934	2.40073	ND	0.812031	1.38225	0.647186	1.37345	1.35572	0.130989	0.0129981	0.0224361	1.28952	0.0570853	ND	0.0537894	0.101181	10.851
ERA29	RA	3.22764	Y	N			0.0115067	0.03452	0.0567814	0.0189598	0.325847	0.194992	0.0868937	0.0777112	0.0782757	0.0624014	0.116932	0.171147	0.144193	0.0534015	0.421699	0.144065	0.025939	ND	7.43738	0.120542	3.57893	0.714246	0.061031	ND	0.0380918	0.044245	1.79783	1.72838	ND	0.774591	1.4616	0.931483	1.50283	1.06914	0.127832	0.0141055	0.0250891	1.32232	0.0282118	ND	0.0324115	0.0545422	11.6507
ERA30	RA	2.58756	Y	N			0.0130375	0.0162689	0.0615722	0.0211799	0.300294	0.235572	0.0870237	0.0994123	0.0989936	ND	0.125359	0.0548537	0.240194	0.0363862	0.576909	0.168662	0.0383286	ND	7.73975	0.12708	3.78172	1.16584	0.355516	ND	0.0424939	0.0701785	1.48501	2.53121	ND	0.884422	1.89728	1.105	0.98909	1.52064	0.0960616	0.0100941	0.0230036	1.31109	0.0358231	ND	0.0265709	0.129655	13.2284
ERA31	RA	4.15878	Y	Y			ND	ND	0.0792297	0.0199045	0.283455	0.271002	0.0752976	0.122769	0.0885145	ND	0.176388	0.269313	0.180954	0.0789733	0.517526	0.192311	0.0317807	ND	4.24353	0.124218	1.80525	0.744996	0.061286	ND	0.0389157	0.0524067	2.10152	2.04782	ND	1.28334	2.21507	1.28347	0.546284	2.00572	0.0799512	ND	0.013763	1.12561	0.089672	0.130323	0.1104	0.081764	9.70757
ERA33	RA	3.10653	N	N			ND	0.0133299	0.0954162	0.0251405	0.400599	0.2119	0.0816726	0.07932	0.0977005	ND	0.0982773	0.0512104	0.135836	0.02559	0.54369	0.152857	0.0278351	ND	6.04503	ND	3.91376	0.761094	0.0544519	ND	0.0366244	0.0312321	1.19763	3.04561	ND	0.772747	1.55327	0.614866	1.99025	1.42552	0.0952012	0.0292828	0.0540649	1.19205	0.0258936	ND	0.0219442	0.0771127	10.291
ERA34	RA	4.40759	Y	N			0.00770689	0.0179201	0.0718526	0.0303733	0.382556	0.269895	0.107492	ND	0.122077	ND	0.14337	0.0475469	0.29012	0.0250533	0.695214	0.158599	0.015962	ND	5.73377	ND	2.4843	0.587118	0.0681088	ND	0.0304872	0.0403828	1.93993	2.63447	ND	0.81729	1.32538	0.534861	1.51492	1.14405	0.105484	ND	0.0176538	1.45395	0.0315311	ND	0.0495622	0.0795752	9.61052
ERA35	RA	3.24631	N	N			ND	0.0159519	0.0882565	0.044489	0.391246	0.329344	0.105378	ND	0.114685	0.0243453	0.372685	0.0846627	0.404553	0.0235538	0.863904	0.140531	0.0227174	ND	5.2157	0.0978758	3.09497	0.789098	0.0811864	ND	0.0440372	0.0868457	1.7318	2.48843	ND	1.08178	1.5347	0.827206	1.82661	1.69483	0.0916874	0.0258918	0.0457234	1.11942	0.0548179	ND	0.0242565	0.116008	9.51878
ERA36	RA	2.80764	Y	N			0.00896179	ND	0.0537979	0.0265188	0.346876	0.16106	0.0864176	ND	0.0910328	ND	0.111017	0.0533268	0.214961	ND	0.450342	0.169936	0.0312169	ND	5.88738	0.0637373	3.29511	0.784048	0.0467371	0.0109612	0.0368776	0.039622	1.87144	2.45872	ND	0.938367	1.38135	0.56834	2.09801	1.15936	0.116082	0.0160769	0.0365261	1.35876	0.0661519	ND	0.0649187	0.0714092	10.7615
ERA37	RA	2.51111	Y	N			ND	0.0145846	0.696142	0.0236445	0.452581	0.25648	0.0797155	ND	0.118719	ND	0.833954	0.113126	0.310867	0.0403908	0.536558	0.159446	0.0236445	0.0205312	4.35681	0.131506	2.82356	0.708263	0.0801004	ND	ND	0.0387953	1.32463	2.70646	ND	0.780175	1.56055	0.697535	1.56992	1.2654	0.0917619	0.0220376	0.034954	1.11821	0.0655656	ND	0.0449933	0.0634039	11.0983
ERA38	RA	2.62143	Y	N			0.00784663	0.0203208	0.184152	0.0189411	0.426664	0.279572	0.0955944	ND	0.113752	ND	0.138462	0.0166693	0.1154	0.0240954	0.624133	0.184793	0.0202777	0.00904291	4.99613	ND	2.39446	0.831211	0.0619683	ND	0.03155	0.0398799	1.526	1.70061	ND	0.764802	1.47427	0.633695	2.08275	1.23283	0.108128	ND	0.0141556	1.22712	0.0853782	0.134715	0.0714676	0.0745861	12.09
ERA39	RA	3.42158	N	N			ND	0.011471	0.085967	0.0407755	0.308919	0.432357	0.154129	ND	0.133375	ND	0.257861	0.0617099	0.1324	0.0299896	0.895175	0.149588	0.0181079	0.0113949	4.37164	ND	1.19106	0.657648	0.0843731	ND	0.0358463	0.0451261	1.57928	2.61886	ND	0.825884	1.91158	0.447695	2.2021	1.02064	0.0757241	ND	0.0262735	0.799532	0.151222	ND	0.0345044	0.0674018	8.5508
ERA40	RA	2.65326	N	N			ND	0.0215435	0.117576	0.0252689	0.343572	0.233252	0.083247	ND	0.11275	0.0345651	0.189415	0.0983494	0.475504	0.0251595	0.680728	0.108006	0.0195227	ND	3.7387	0.112902	1.522	0.700499	0.0761229	ND	ND	0.070201	1.13998	2.54411	ND	0.7804	1.59995	0.649294	1.49967	1.60791	0.0881423	0.0234765	0.040996	0.994535	0.0512713	ND	0.0223694	0.0909362	7.37019
ERA41	RA	4.46444	N	Y			0.0190195	0.023571	0.130226	0.0139543	0.289944	0.172688	0.107982	ND	0.0598023	0.0870763	0.10873	0.658844	0.681905	0.0690369	0.282516	0.208082	0.0352995	0.0803414	6.9109	ND	2.07127	0.85425	0.114773	0.0412693	0.0240419	0.0784037	1.12908	2.74822	ND	2.13281	2.28191	1.82593	0.584396	5.96056	0.133707	0.0132409	0.0214165	1.40529	0.0224656	ND	0.0643495	0.183432	12.3684
ERA42	RA	3.89284	Y	N			0.00949226	0.0216528	0.0687614	0.0216221	0.3698	0.298749	0.0957083	ND	0.117741	ND	1.02464	0.107138	0.216375	0.0322643	0.650985	0.159816	0.026836	ND	5.25408	ND	2.29978	0.651102	0.0721044	0.0336889	0.0387884	0.0428149	1.86048	2.69425	ND	0.859855	1.92511	0.507046	0.266535	1.75999	0.101041	0.0260692	0.0501602	1.01106	0.0628774	ND	0.0165003	0.142353	10.9121
ERA43	RA	2.48143	Y	N			0.00971476	0.0142831	0.083781	0.0165109	0.326876	0.149264	0.102922	ND	0.0919546	0.0258912	0.289207	ND	0.187612	0.0290199	0.491301	0.135746	0.0290033	0.0202224	4.20566	0.147667	2.09595	0.723785	0.0878558	0.0383517	0.0656056	0.0580912	1.90608	2.7214	ND	0.79819	1.96141	0.833918	0.809216	1.73052	0.088166	0.0397614	0.0606996	1.00124	0.0867437	ND	0.071345	0.135386	12.0951
ERA44	RA	4.596	Y	Y			0.00991363	ND	0.124727	0.0397964	0.485928	0.259662	0.153474	ND	0.104835	ND	0.112103	0.0431568	0.603792	ND	0.575033	0.142311	0.0277901	0.0184855	4.91303	0.107206	2.76615	0.689769	0.115417	0.04065	0.0381792	0.102399	1.56999	3.10267	ND	1.14156	1.01776	0.492809	1.15862	2.48744	0.126873	0.00996684	0.0156242	1.33733	0.0350773	ND	0.0297054	0.145282	8.46172
ERA45	RA	3.89833	Y	N			ND	0.0139199	0.533427	0.0175715	0.410572	0.200258	0.0709009	ND	0.070518	0.0253195	0.0863128	0.153608	0.206798	0.0233412	0.340912	0.130075	0.0269781	ND	5.12608	ND	2.5653	0.715511	0.0668536	0.057978	0.0339029	0.0741568	1.9012	2.51318	ND	1.1269	1.30141	0.432789	2.26053	1.26534	0.104056	0.0130143	0.0240714	0.959628	0.0412419	ND	0.0638301	0.0971912	9.18046
ERA46	RA	4.01588	Y	N			0.00769718	ND	0.277252	0.0370463	0.604545	0.387986	0.12889	0.0791623	0.149882	ND	0.284455	0.0303921	0.25418	0.0266255	0.894293	0.137186	0.0279287	0.0131504	10.0521	ND	2.43684	0.770851	0.121178	0.0479422	0.0328436	0.0972225	2.15331	3.20961	ND	1.06125	1.55009	0.196192	2.35002	1.34269	0.114959	ND	0.0329578	1.20337	0.0325838	ND	0.0643415	0.0924046	10.3336
ERA47	RA	4.33191	Y	Y			0.00782138	0.0117246	0.143806	0.0158222	0.326688	0.30863	0.0707405	ND	0.108967	ND	0.457677	0.119351	0.0833433	0.029405	0.465074	0.168313	0.0218191	0.0259438	4.27985	0.0936322	1.42152	0.681013	0.108916	0.0397733	0.0322077	0.0338428	1.17511	1.93927	ND	0.683376	1.47586	0.481052	0.610322	1.36333	0.0875007	0.026156	0.0470928	0.956212	0.0740639	0.100467	0.0590267	0.0784082	14.1857
ERA48	RA	3.45775	Y	N			0.00817774	ND	0.101093	0.0162089	0.311736	0.292244	0.091443	ND	0.0872213	0.0272304	0.437618	0.0229932	0.062271	0.0300188	0.436247	0.158366	0.019609	0.0115745	3.76799	ND	1.91292	0.626286	0.0626521	0.0374184	0.0503637	0.0264238	1.13125	1.98085	ND	0.680233	1.24956	0.679295	0.494548	1.16099	0.0820705	0.0249582	0.0508691	0.864818	0.0617357	ND	0.0150658	0.0824955	14.9632
ERA49	RA	4.62633	Y	N			0.00810438	0.014585	0.381883	0.0189677	0.251997	0.207475	0.0885227	ND	0.0948025	ND	0.0811324	0.188777	0.330541	0.0569219	0.399483	0.201922	0.0279486	ND	5.55386	0.15805	2.25996	0.889312	0.0505087	0.0247961	0.0774574	0.0477785	1.60812	2.08048	ND	1.29631	1.82671	1.05081	1.5071	1.78508	0.104883	0.0108346	0.0221577	1.19551	0.0912689	ND	0.0404069	0.121206	11.5186
ERA50	RA	7.6208	Y	N			0.00893577	0.0165049	0.371237	0.0231804	0.229702	0.19006	0.105279	ND	0.0833789	ND	0.117811	0.127265	0.439079	0.0408603	0.362255	0.138463	0.0304867	0.0116939	4.28225	0.120861	3.57305	0.725672	0.0742194	0.0196779	0.0293886	0.0838035	1.97745	3.0277	ND	0.957651	1.26674	0.785839	2.54228	1.86065	0.136454	ND	0.024477	1.2108	0.061205	ND	0.0926341	0.0954375	9.20062
[truncated: 278 more columns]
